# Supplementary material for: Single-Locus and Multi-Locus Genome-Wide Association Studies Identify Genes Associated with Liver Cu Concentration in Merinoland Sheep
Source: Genes (Basel). 2023 May 8;14(5):1053. doi: 10.3390/genes14051053 (PMC10218203; doi:10.3390/genes14051053)
Supplement: Supplementary file 1 [file genes-14-01053-s001.zip]

Archive with 1 entries (1 files):
- genes-2345528-supplementary.xlsx
