# Supplementary material for: Single-Locus and Multi-Locus Genome-Wide Association Studies Identify Genes Associated with Liver Cu Concentration in Merinoland Sheep
Source: Genes (Basel). 2023 May 8;14(5):1053. doi: 10.3390/genes14051053 (PMC10218203; doi:10.3390/genes14051053)
Supplement: Supplementary file 1 [file genes-14-01053-s001.zip › genes-2345528-supplementary.xlsx]

## Sheet: Table S1a
Table S1a. Nutrient composition of compound feed fed to Merinoland sheep on farm 1.
Parameter *	Amount (%)
Moisture	10.1
Crude protein	15
Fat	2.6
Crude fiber	11.5
Ash	6.8
Neutral detergent fiber	25
*Analysis performed by Intertek Food Services GmbH

## Sheet: Table S1b
Table S1b. Mineral content of grass, compound feed and pasture grass fed to Merinoland sheep on farm 1 and 2.
Mineral* (mg/kg DM)	Grass silage1	Compound feed1	Pasture grass2
Cu	11.8	7.1	9.6
Zn	52	75.3	32.5
Fe	746	338	103
Mo	1.21	0.57	3.78
Mn	181	72.2	16.2
*Analysis performed by Intertek Food Services GmbH; 1Farm 1; 2Farm 2

## Sheet: Table S2
Table S2. Operating conditions for microwave assisted extraction of freeze dried liver samples.
Step	Power (W)	Limit Temp. (oC)	Holding time (min)
1	250	80	1
2	850	150	5
3	850	150	12
Ventilation/cooling			30

## Sheet: Table S3
Table S3. Significant SNPs associated with liver Cu concentration in Merinoland sheep detected by ML-GWAS analysis methods (LOD score > 3).
Method	SNP	Chromosome	Position	QTN effect	LOD score	r2 (%)
mrMLM	OAR1_82047913.1	1	76716240	16.3636	3.8701	6.7665
mrMLM	s62875.1	2	150905130	19.7716	5.1118	10.9809
mrMLM	s05644.1	2	14172465	-23.6093	8.3452	17.1474
mrMLM	OAR3_132833292.1	3	124516955	-17.5661	3.4953	8.7561
mrMLM	OAR7_101357352.1	7	93147667	-17.4109	4.5926	8.0144
mrMLM	s53902.1	8	26160457	-17.6917	4.702	7.9095
mrMLM	s63605.1	8	9646944	14.8396	4.103	5.5648
mrMLM	s42079.1	9	55632383	-19.7771	6.746	9.3756
FASTmrMLM	s66850.1	1	77025732	-18.3144	9.2686	9.4653
FASTmrMLM	OAR1_285395930.1	1	263664109	6.6593	3.6079	1.2285
FASTmrMLM	s05644.1	2	14172465	-14.5694	5.0891	7.5466
FASTmrMLM	OAR2_209399752.1	2	197824613	12.6498	5.2936	4.8891
FASTmrMLM	OAR3_132833292.1	3	124516955	-12.7197	4.4219	5.3057
FASTmrMLM	OAR4_77358490.1	4	73042599	-9.6811	3.5625	2.6917
FASTmrMLM	s42668.1	6	21789865	10.6262	3.8995	3.1864
FASTmrMLM	OAR6_47263223.1	6	42315913	-10.9	3.1874	3.8569
FASTmrMLM	s25674.1	7	87187746	-14.6586	7.5057	6.9755
FASTmrMLM	OAR13_65858135.1	13	60516573	10.2741	4.2333	3.2252
FASTmrMLM	OAR16_25377664_X.1	16	23278766	22.8079	6.2967	12.278
FASTmrMLM	OAR23_37101686.1	23	35080540	12.2889	5.2522	5.3523
FASTmrMLM	s55689.1	24	40674922	-17.3591	6.9505	9.0765
FASTmrEMMA	s66850.1	1	77025732	-38.437	7.1541	7.8006
FASTmrEMMA	OAR2_145591151.1	2	136897136	-31.4844	4.985	5.3288
FASTmrEMMA	OAR4_77358490.1	4	73042599	-22.1972	3.192	2.9155
FASTmrEMMA	OAR6_47263223.1	6	42315913	-32.4857	3.674	4.6752
FASTmrEMMA	s25674.1	7	87187746	-23.261	3.8564	3.0473
FASTmrEMMA	OAR7_101357352.1	7	93147667	-30.858	5.1678	5.7527
FASTmrEMMA	OAR14_14650208.1	14	14404415	-28.1713	4.4587	4.3753
pLARmEB	s66850.1	1	77025732	-9.8108	4.4634	2.055
pLARmEB	OAR1_285395930.1	1	263664109	10.9014	7.3313	2.4908
pLARmEB	s05644.1	2	14172465	-16.8617	10.7947	7.6476
pLARmEB	OAR2_145591151.1	2	136897136	-8.8071	3.7986	2.0201
pLARmEB	OAR3_126004681.1	3	117982174	-11.0512	6.1852	3.3133
pLARmEB	OAR3_132833292.1	3	124516955	-9.0147	4.3524	2.0163
pLARmEB	s19082.1	3	162336610	-14.2329	10.2533	4.6164
pLARmEB	s42668.1	6	21789865	12.6935	8.2768	3.4401
pLARmEB	OAR6_47263223.1	6	42315913	-23.9394	18.4453	14.0757
pLARmEB	OAR6_68186441.1	6	61990819	-10.8017	6.1608	2.5353
pLARmEB	s25674.1	7	87187746	-15.3496	11.7596	5.7868
pLARmEB	OAR13_58466890.1	13	53657897	-15.0698	3.6409	2.3682
pLARmEB	s23482.1	13	78241135	-11.3446	6.3883	3.4246
pLARmEB	s02342.1	16	7056519	9.9988	3.9445	2.2443
pLARmEB	OAR16_25377664_X.1	16	23278766	18.9817	7.194	6.4341
pLARmEB	s63540.1	22	12110759	-13.9573	8.7059	5.265
pLARmEB	OAR23_37101686.1	23	35080540	6.9387	3.5636	1.291
ISIS EM-BLASSO	s45507.1	1	60949585	8.2613	4.1631	2.1405
ISIS EM-BLASSO	s66850.1	1	77025732	-13.963	5.5877	5.2618
ISIS EM-BLASSO	OAR1_261769723.1	1	242156016	9.323	3.488	2.822
ISIS EM-BLASSO	OAR1_285395930.1	1	263664109	9.9417	4.5285	2.6185
ISIS EM-BLASSO	s32732.1	2	127994859	14.7867	6.4531	5.4466
ISIS EM-BLASSO	OAR4_77358490.1	4	73042599	-10.1398	3.8837	2.824
ISIS EM-BLASSO	OAR6_47263223.1	6	42315913	-19.3492	8.517	11.6236
ISIS EM-BLASSO	OAR7_101357352.1	7	93147667	-17.6973	10.0886	9.1516
ISIS EM-BLASSO	s14128.1	12	69110592	16.0225	6.3734	8.4516
ISIS EM-BLASSO	OAR14_14650208.1	14	14404415	-16.989	9.0112	8.7641
ISIS EM-BLASSO	OAR18_59466542.1	18	55568095	-10.7872	5.0869	3.574
ISIS EM-BLASSO	OAR25_33621277.1	25	32127214	-14.13	4.8315	6.573
ISIS EM-BLASSO	OAR25_43838949.1	25	41318475	-19.5493	8.3075	9.7279
r2 (%) proportion of total phenotypic variation explained by Quantitative trait nucleotides (QTNs)
